# Supplementary material for: Comparison Analysis of Dysregulated LncRNA Profile in Mouse Plasma and Liver after Hepatic Ischemia/Reperfusion Injury
Source: PLoS One. 2015 Jul 29;10(7):e0133462. doi: 10.1371/journal.pone.0133462 (PMC4519261; doi:10.1371/journal.pone.0133462)
Supplement: S2 Table — (XLS) [file pone.0133462.s002.xls]

## Sheet: Sheet1
Title						Comparison analysis of deregulated LncRNA profile in mouse plasma and liver after hepatic ischemia/reperfusion injury
Author list							Zhenzhen Chen, Yanjin Luo, Weili Yang, Liwei Ding, Junpei Wang, Jian Tu, Bin Geng, Qinghua Cui and Jichun Yang
						Table S2. The characterics of increased LncRNAs in Ischemia/Reperfusion injured mouse plasma
		seqname	Fold of change	type	GeneSymbol	RNAlength	chrom	strand	txStart	txEnd	relationship		Change in liver
		mouselincRNA0842-	2.13532	noncoding	mouselincRNA0842	11150	chr2	+	27626136	27637286	intergenic		-
		humanlincRNA0324+	1.78038	noncoding	humanlincRNA0324	8726	chr19	+	60557631	60566357	intergenic		-
		ENSMUST00000147937	1.76619	noncoding	1700051A21Rik	1516	chr11	+	72079922	72082077	antisense overlap		0.977134
		AK013346	1.73865	noncoding		1469	chrX	-	148729370	148730847	intergenic		0.931771
		AK042407	1.68561	noncoding		1621	chr6	-	131301994	131303615	intergenic		1.17242
		AK082383	1.6612	noncoding		807	chr15	+	87392500	87393307	intergenic		0.913526
		AK017799	1.65041	noncoding		1804	chr8	-	96539399	96541200	intergenic		1.01765
		uc008zgx.1	1.64923	noncoding	AK006202	469	chr5	-	120255337	120257878	intergenic		0.968891
		ENSMUST00000170289	1.63492	noncoding	AC154585.2	428	chr12	-	80264394	80264822	sense overlap		0.898306
		AK014907	1.62812	noncoding		2042	chr16	+	57332063	57335545	antisense overlap		1.26144
		AK075622	1.6196	noncoding		1478	chr12	+	74385506	74386983	antisense overlap		1.09005
		AK043663	1.61568	noncoding		4055	chr3	+	126143929	126147982	intergenic		0.953412
		MM9LINCRNAEXON10623+	1.61425	noncoding		2880	chr5	+	137581528	137584408	intergenic		1.152
		AK082844	1.60529	noncoding		1360	chrX	+	83264212	83265571	intergenic		-
		AK036023	1.60403	noncoding		3606	chr1	+	14099295	14102900	intergenic		0.973917
		AK134360	1.60139	noncoding		2348	chr10	-	21776089	21778436	intergenic		1.19387
		ENSMUST00000119528	1.59943	noncoding	Gm12054	378	chr11	-	22608882	22609260	intergenic		0.981242
		ENSMUST00000159953	1.59792	noncoding	Gm15651	2507	chr16	+	22548625	22551222	antisense overlap		-
		ENSMUST00000125345	1.59283	noncoding	2500004C02Rik	402	chr2	-	153168250	153168957	intergenic		-
		humanlincRNA2145-	1.59206	noncoding	humanlincRNA2145	50543	chr8	+	36576267	36626810	intergenic		0.945152
		ENSMUST00000165610	1.58851	noncoding	RP23-296N19.1	1042	chr11	-	79295220	79297533	antisense overlap		0.975957
		AK007029	1.58715	noncoding		1447	chr11	-	80241233	80242677	antisense overlap		1.01339
		ENSMUST00000147649	1.58126	noncoding	4930564K09Rik	530	chr3	+	82680626	82744996	bidirectional		1.00785
		ENSMUST00000147649	1.58126	noncoding	4930564K09Rik	530	chr3	+	82680626	82744996	antisense overlap		1.00785
		uc.431+	1.56891	noncoding	uc.431	230	chr18	+	25950470	25950700	intergenic		-
		AK007362	1.56753	noncoding		332	chr16	+	13729928	13739564	antisense overlap		1.03276
		uc009qai.1	1.56244	noncoding	AK028224	572	chr9	-	62189309	62191841	antisense overlap		1.02178
		ENSMUST00000118040	1.56188	noncoding	Gm12579	783	chr4	+	58623929	58624712	intergenic		1.12692
		uc007fop.1	1.55988	noncoding	AK158974	1527	chr10	+	70773492	70776725	intergenic		-
		ENSMUST00000121856	1.55848	noncoding	Gm14694	282	chrX	-	72091899	72094777	intergenic		-
		AK037210	1.55828	noncoding		1994	chr1	+	139820964	139822956	intergenic		0.950861
		ENSMUST00000118396	1.55481	noncoding	Gm15613	326	chr5	-	32781932	32782258	antisense overlap		1.01818
		AK081016	1.55302	noncoding		1364	chr10	-	21851935	21853296	intergenic		0.989787
		AK045933	1.55267	noncoding		2937	chr2	-	155289631	155292565	intergenic		-
		humanlincRNA0817-	1.55175	noncoding	humanlincRNA0817	6827	chr7	+	91063367	91070194	intergenic		-
		uc009luj.1	1.55136	noncoding	AK084432	1493	chr8	+	64327802	64401631	antisense overlap		0.962016
		uc007tsv.1	1.55069	noncoding	TCR-alpha chain	619	chr14	+	54241619	54840456	sense overlap		1.09403
		ENSMUST00000156391	1.5488	noncoding	Gm15728	571	chr5	+	117839223	117840593	bidirectional		1.45681
		humanlincRNA2237-	1.54687	noncoding	humanlincRNA2237	11318	chr15	+	34736913	34748231	intergenic		0.849408
		MM9LINCRNAEXON10764-	1.54338	noncoding		144	chr4	-	124387220	124387364	intergenic		0.950664
		NR_024331	1.54208	noncoding	1700008J07Rik	2432	chr7	-	134653951	134656383	intergenic		1.09518
		ENSMUST00000153023	1.53987	noncoding	Gm10565	3440	chr4	+	141639886	141643974	antisense overlap		0.895444
		AK005177	1.53866	noncoding		864	chr19	+	33466353	33467218	antisense overlap		1.00802
		humanlincRNA1543-	1.53815	noncoding	humanlincRNA1543	22366	chr5	+	53272406	53294772	intergenic		1.11175
		uc007xjt.1	1.53687	noncoding	BC038648	535	chr15	-	95577677	95582022	intergenic		0.918285
		AK045052	1.53321	noncoding		1766	chr3	+	28708679	28710446	intergenic		0.920498
		uc007bfa.1	1.53099	noncoding	ctla-4	1566	chr1	+	60969266	60972674	sense overlap		-
		ENSMUST00000130576	1.52942	noncoding	Gm12631	637	chr4	+	87679404	87680902	bidirectional		1.00126
		AK132472	1.52785	noncoding		3051	chr6	+	121087475	121090524	intergenic		0.999406
		mouselincRNA0366+	1.52684	noncoding	mouselincRNA0366	11000	chr13	+	16843392	16854392	intergenic		1.01911
		ENSMUST00000139512	1.52653	noncoding	Gm16295	643	chr9	+	118833990	118834895	intergenic		-
		ENSMUST00000121036	1.5265	noncoding	Gm13730	1462	chr2	-	87040090	87041552	intergenic		-
		uc007wxn.1	1.52166	noncoding	AK044623	2590	chr15	-	81686163	81688753	sense overlap		0.995139
		AK032571	1.52161	noncoding		4370	chr3	-	157730153	157734522	antisense overlap		0.96233
		AK015710	1.51755	noncoding		1565	chr15	-	5438619	5440183	intergenic		1.02921
		ENSMUST00000170103	1.51105	noncoding	CT030732.1	917	chr17	+	33896936	33898807	antisense overlap		1.0246
		AK029623	1.51089	noncoding	mouselincRNA1071	4061	chr3	-	148884650	148888709	intergenic		1.15011
		MM9LINCRNAEXON11431+	1.50704	noncoding	mouselincRNA0461	536	chr14	+	22308659	22309195	intergenic		0.97264
		AK134612	1.50476	noncoding		2067	chrX	-	92030821	92032886	intergenic		1.12612
		humanlincRNA0065+	1.50339	noncoding	humanlincRNA0065	11674	chr5	+	106060485	106072159	intergenic		1.06696
		MM9LINCRNAEXON11098+	1.50335	noncoding	mouselincRNA0820	297	chr19	+	23254776	23255073	intergenic		-
		uc007wtz.1	1.50328	noncoding	4933432B09Rik	1549	chr15	-	79453884	79489386	bidirectional		0.943553
		uc007wtz.1	1.50328	noncoding	4933432B09Rik	1549	chr15	-	79453884	79489386	sense overlap		0.943553
		MM9LINCRNAEXON11075-	1.50083	noncoding		330	chr19	-	23066234	23066564	intergenic		-
