# Supplementary material for: Comparison Analysis of Dysregulated LncRNA Profile in Mouse Plasma and Liver after Hepatic Ischemia/Reperfusion Injury
Source: PLoS One. 2015 Jul 29;10(7):e0133462. doi: 10.1371/journal.pone.0133462 (PMC4519261; doi:10.1371/journal.pone.0133462)
Supplement: S3 Table — (XLS) [file pone.0133462.s003.xls]

## Sheet: Sheet1
Title						Comparison analysis of deregulated LncRNA profile in mouse plasma and liver after hepatic ischemia/reperfusion injury
Author list							Zhenzhen Chen, Yanjin Luo, Weili Yang, Liwei Ding, Junpei Wang, Jian Tu, Bin Geng, Qinghua Cui and Jichun Yang
						Table S3. The characterics of decreased LncRNAs in Ischemia/Reperfusion injured mouse plasma
		seqname	Fold of change	type	GeneSymbol	RNAlength	chrom	strand	txStart	txEnd	relationship		Change in liver
		ENSMUST00000081101	0.419991	noncoding	Vmn1r-ps32	954	chr6	+	90103040	90103996	intergenic		0.966303
		AK159006	0.437938	noncoding		2386	chr1	-	193260218	193288927	intergenic		-
		ENSMUST00000160227	0.448823	noncoding	AI480526	632	chr5	-	123584300	123589356	intergenic		-
		ENSMUST00000129149	0.465981	noncoding	E330017L17Rik	549	chr4	+	129583501	129585995	intergenic		0.86461
		uc009qyz.1	0.466581	noncoding	Mthfs	466	chr9	-	88583442	88614411	sense overlap		0.976598
		AK078950	0.467592	noncoding		1633	chr8	-	123615528	123617161	intergenic		1.10598
		ENSMUST00000140271	0.471885	noncoding	Dlx1as	700	chr2	-	71354510	71365976	antisense overlap		0.970555
		AK017011	0.475831	noncoding		951	chr13	+	91398995	91414559	intergenic		-
		uc009erd.1	0.480155	noncoding	AK039595	302	chr6	+	145130794	145136091	antisense overlap		1.01646
		uc008wkn.1	0.483471	noncoding	AK079527	1334	chr5	-	8773576	8798523	antisense overlap		0.997906
		AK017046	0.485801	noncoding		1385	chr15	+	83885637	83887021	antisense overlap		0.815469
		ENSMUST00000133231	0.500854	noncoding	BC006965	867	chr11	-	112530514	112538534	intergenic		0.968144
		mouselincRNA1224+	0.506621	noncoding	mouselincRNA1224	13825	chr5	+	118884604	118898429	intergenic		-
		uc007dlv.1	0.515824	noncoding	Ddr2	259	chr1	-	172018925	172040861	sense overlap		0.872418
		uc007bkh.1	0.518921	noncoding	AK084284	3124	chr1	+	72290566	72321443	antisense overlap		-
		humanlincRNA0002-	0.520999	noncoding	humanlincRNA0002	5204	chr4	+	153058456	153063660	intergenic		0.830555
		AK050787	0.531098	noncoding		3369	chr8	-	123780646	123880736	intergenic		-
		MM9LINCRNAEXON10534-	0.533244	noncoding	mouselincRNA1175	470	chr5	-	23215785	23216255	intergenic		0.999796
		uc.398+	0.534476	noncoding	uc.398	322	chr8	+	90484324	90484646	bidirectional		0.851887
		uc008wkw.1	0.535575	noncoding	4930420K17Rik	1300	chr5	+	9100736	9158080	sense overlap		0.986714
		uc008wkw.1	0.535575	noncoding	4930420K17Rik	1300	chr5	+	9100736	9158080	antisense overlap		0.986714
		uc009vev.1	0.535948	noncoding	AK140265	783	chrM	+	69	852	intergenic		1.00973
		ENSMUST00000078419	0.53611	noncoding	Gm15590	552	chr17	-	6131853	6132405	antisense overlap		1.00353
		ENSMUST00000121695	0.538668	noncoding	Gm12164	551	chr11	+	45642820	45643371	intergenic		1.00309
		ENSMUST00000119652	0.541273	noncoding	Gm11991	1074	chr11	-	8784225	8785299	intergenic		1.10704
		AK087621	0.54134	noncoding		1152	chr10	+	66648458	66649611	sense overlap		-
		uc008auz.1	0.544739	noncoding	AK017296	1011	chr17	+	24345805	24358675	antisense overlap		1.17188
		AK140236	0.547474	noncoding		1175	chr5	+	140037296	140038470	intergenic		0.916438
		AJ409495	0.552463	noncoding		292	chrM	-	331	623	intergenic		0.980693
		AK030243	0.554146	noncoding		2295	chr1	+	98209818	98212112	intergenic		1.01944
		MM9LINCRNAEXON10070+	0.557796	noncoding	mouselincRNA1506	72	chr9	+	13250062	13250134	intergenic		1.08143
		uc009vew.1	0.559099	noncoding	AK018753	2555	chrM	+	1148	3703	intergenic		0.986731
		uc007stq.1	0.559486	noncoding	AK036749	2433	chr14	+	28051247	28053680	sense overlap		-
		BB722258	0.564231	noncoding	humanlincRNA1118	288	chr1	-	120670674	120670925	intergenic		1.05987
		uc.429+	0.564931	noncoding	uc.429	238	chr18	+	25399564	25399802	sense overlap		1.13546
		uc008lgr.1	0.565115	noncoding	AK140370	874	chr2	-	94092035	94104915	intergenic		0.984909
		AK162507	0.567309	noncoding		2304	chr17	+	71212321	71214622	intergenic		0.868375
		ENSMUST00000170150	0.570103	noncoding	RP24-273G1.3	2170	chr14	+	22666799	22670256	antisense overlap		1.21015
		ENSMUST00000121015	0.571447	noncoding	Gm12903	544	chr4	+	123579664	123580208	intergenic		-
		NR_027802	0.572692	noncoding	Mtag2	716	chr7	+	52622602	52623318	antisense overlap		1.26189
		NR_027802	0.572692	noncoding	Mtag2	716	chr7	+	52622602	52623318	bidirectional		1.26189
		ENSMUST00000160264	0.572773	noncoding	Gm16136	934	chr15	-	37161693	37163064	antisense overlap		-
		MM9LINCRNAEXON10074-	0.573546	noncoding	mouselincRNA1506	78	chr9	-	13270305	13270383	intergenic		1.07869
		ENSMUST00000061897	0.574827	noncoding	Gm9855	1242	chr10	-	41773918	41775160	intergenic		0.975901
		ENSMUST00000120140	0.575455	noncoding	Gm12622	382	chr11	-	60374425	60374807	intergenic		1.02084
		MM9LINCRNAEXON11995+	0.578305	noncoding	mouselincRNA0004	73	chr1	+	23263097	23263170	intergenic		1.25837
		NR_003376	0.579727	noncoding	Gm7367	1401	chr11	+	116295526	116300345	sense overlap		1.17455
		ENSMUST00000135153	0.579914	noncoding	AI314831	3119	chr2	-	104916694	104929974	intergenic		-
		uc008vnb.1	0.582361	noncoding	BC005803	1801	chr4	+	140277329	140279130	sense overlap		1.07145
		BB761138	0.583951	noncoding	humanlincRNA1956	572	chr10	+	24774633	24775110	intergenic		1.0405
		ENSMUST00000120323	0.584779	noncoding	Gm15390	738	chr1	-	109150129	109150867	intergenic		0.994954
		ENSMUST00000123224	0.585101	noncoding	Gm13429	669	chr2	+	36057833	36059779	intergenic		-
		AK046241	0.585168	noncoding		1662	chr14	+	65196296	65197958	intergenic		1.02387
		ENSMUST00000120780	0.58718	noncoding	Gm13341	672	chr2	-	22442810	22443482	antisense overlap		0.999622
		AK002964	0.587895	noncoding		337	chr9	+	57602417	57606528	antisense overlap		0.945578
		uc007boy.1	0.588215	noncoding	AK039780	671	chr1	-	75364786	75371587	bidirectional		0.764152
		uc009vez.1	0.589768	noncoding	Cox2	690	chrM	+	7009	7699	intergenic		0.997297
		ENSMUST00000171455	0.590409	noncoding	AC138228.1	420	chr17	+	32087493	32087913	antisense overlap		1.07646
		NR_028320	0.590412	noncoding	AU015836	3108	chrX	+	91213994	91220809	intergenic		1.04059
		AK141672	0.59078	noncoding		686	chr1	+	24619527	24620214	intergenic		0.963243
		AK132844	0.591977	noncoding		2208	chr4	-	137443587	137448839	antisense overlap		1.03522
		NR_033468	0.59342	noncoding	AU019990	886	chr2	+	132423931	132478800	intergenic		1.12102
		MM9LINCRNAEXON12010+	0.594618	noncoding	mouselincRNA0018	418	chr1	+	42768880	42769298	intergenic		1.08499
		ENSMUST00000118035	0.597108	noncoding	Gm11942	345	chr4	+	33051862	33052207	intergenic		1.00035
		ENSMUST00000122910	0.597212	noncoding	Gm11985	720	chr11	-	7083155	7086293	intergenic		1.10481
		MM9LINCRNAEXON10959+	0.597592	noncoding		126	chr2	+	74535650	74535776	intergenic		-
		MM9LINCRNAEXON10897+	0.598976	noncoding		176	chr3	+	115640509	115640685	intergenic		0.836434
		MM9LINCRNAEXON10192-	0.599966	noncoding	mouselincRNA1449	349	chr8	-	48481340	48481689	intergenic		-
		ENSMUST00000171283	0.601157	noncoding	Gm5226	417	chr17	-	26423307	26423976	intergenic		1.10971
		AK156848	0.606772	noncoding		1188	chr4	-	66466299	66467481	intergenic		-
		ENSMUST00000119849	0.607935	noncoding	Gm12623	1983	chr11	-	60387068	60389051	intergenic		1.08009
		ENSMUST00000084908	0.609246	noncoding	Gm12918	689	chr4	+	10775551	10776240	intergenic		0.991037
		uc007jee.1	0.610443	noncoding	BC099591	1907	chr11	+	59319163	59323607	antisense overlap		1.00993
		NR_027849	0.611281	noncoding	4930479M11Rik	586	chr7	-	31455740	31456624	intergenic		0.963082
		ENSMUST00000148063	0.612324	noncoding	2810488G03Rik	2010	chr6	-	8438794	8460430	antisense overlap		-
		AK005972	0.612753	noncoding		819	chr2	-	6243314	6244126	antisense overlap		1.02431
		ENSMUST00000118650	0.612855	noncoding	Gm6767	1381	chr16	-	51362564	51363945	intergenic		0.992785
		MM9LINCRNAEXON10659-	0.61371	noncoding	mouselincRNA1091	62	chr4	-	44245229	44245291	intergenic		-
		AK018131	0.614648	noncoding		1301	chr7	-	63971837	63973133	intergenic		0.914086
		uc.346+	0.617762	noncoding	uc.346	202	chr10	+	84218630	84218832	sense overlap		1.12235
		ENSMUST00000148082	0.618061	noncoding	Gm16599	1182	chr5	+	136750865	136893764	antisense overlap		-
		uc008nvu.1	0.619188	noncoding	Wfdc3	680	chr2	-	164556725	164571431	sense overlap		0.982833
		uc008nvu.1	0.619188	noncoding	Wfdc3	680	chr2	-	164556725	164571431	bidirectional		0.982833
		AK156045	0.620172	noncoding		1571	chr2	+	147869522	147871093	antisense overlap		-
		ENSMUST00000136149	0.6213	noncoding	BC024582	687	chr4	-	32650071	32658592	antisense overlap		1.06221
		ENSMUST00000097417	0.622116	noncoding	AL663031.1	813	chr11	-	45864868	45865851	intergenic		1.03673
		AK134149	0.623415	noncoding		1461	chr15	+	98723783	98725606	antisense overlap		-
		uc007mnp.1	0.623681	noncoding	Tmc6	515	chr11	-	117630419	117631858	sense overlap		1.04131
		ENSMUST00000120881	0.623957	noncoding	Gm3943	319	chrX	+	100875915	100876234	intergenic		1.04963
		NR_028440	0.624445	noncoding	Ccdc85b	4232	chr19	-	5453162	5457549	antisense overlap		1.14393
		NR_028440	0.624445	noncoding	Ccdc85b	4232	chr19	-	5453162	5457549	sense overlap		1.14393
		ENSMUST00000119791	0.624916	noncoding	Gm12620	1986	chr11	-	60495680	60497666	intergenic		1.08151
		ENSMUST00000123700	0.625633	noncoding	A430104N18Rik	269	chr11	+	87569078	87570772	intergenic		1.15591
		uc009ghi.1	0.627793	noncoding	AK154275	3660	chr7	+	31742427	31746638	antisense overlap		0.940341
		uc009ghi.1	0.627793	noncoding	AK154275	3660	chr7	+	31742427	31746638	bidirectional		0.940341
		MM9LINCRNAEXON10254-	0.628462	noncoding	mouselincRNA1492	150	chr8	-	122906533	122906683	intergenic		0.970933
		uc009ega.1	0.628685	noncoding	Gabarapl1	1571	chr6	+	129483373	129492349	sense overlap		1.00981
		ENSMUST00000160152	0.629282	noncoding	Gas5	712	chr1	+	162964552	162967662	bidirectional		0.985605
		uc009sev.1	0.629627	noncoding	Abhd5	583	chr9	+	122260733	122268397	sense overlap		1.10427
		AK036962	0.631355	noncoding		3131	chr15	+	77571190	77574320	intergenic		1.02956
		AK083619	0.631469	noncoding		633	chr3	-	34562580	34563211	intergenic		1.04837
		uc.257-	0.632636	noncoding	uc.257	264	chr4	-	44843323	44843587	antisense overlap		-
		uc008ool.1	0.633889	noncoding	AK151815	1592	chr3	+	7612704	7690001	antisense overlap		1.00722
		ENSMUST00000160428	0.635417	noncoding	Gm16167	1065	chr8	-	88377271	88378336	antisense overlap		0.990476
		AK138259	0.636898	noncoding		1886	chr4	-	134959626	134961512	intergenic		0.982974
		ENSMUST00000131639	0.63809	noncoding	Gm11884	641	chr4	+	23187930	23319650	intergenic		1.03164
		AK030561	0.638774	noncoding		2173	chr3	-	58592328	58595941	intergenic		0.987981
		uc007ozu.1	0.639295	noncoding	AK140072	1492	chr12	-	109774611	109793824	antisense overlap		0.963576
		AK156772	0.639378	noncoding		3647	chr7	+	29425461	29429104	intergenic		0.910463
		ENSMUST00000120440	0.640128	noncoding	Gm12308	389	chr11	-	69444425	69444814	intergenic		0.996445
		MM9LINCRNAEXON10708+	0.640199	noncoding		1513	chr4	+	115805010	115806523	intergenic		-
		MM9LINCRNAEXON10283+	0.640727	noncoding		254	chr8	+	124791196	124791450	intergenic		-
		NR_001460	0.643207	noncoding	Rmrp	275	chr4	-	43505656	43505931	bidirectional		1.23739
		uc008czs.1	0.643569	noncoding	Sgo1	328	chr17	-	53827035	53828553	sense overlap		1.25728
		AV038163	0.644476	noncoding	humanlincRNA2267	208	chr15	-	56003135	56003580	intergenic		1.08621
		ENSMUST00000120651	0.645832	noncoding	Gm13339	510	chr2	-	22445543	22446053	antisense overlap		1.0041
		ENSMUST00000152116	0.646473	noncoding	Gm15866	913	chr5	-	43948523	43992969	antisense overlap		-
		ENSMUST00000152116	0.646473	noncoding	Gm15866	913	chr5	-	43948523	43992969	bidirectional		-
		AJ409479	0.64661	noncoding		317	chrM	-	638	786	intergenic		1.01731
		AK148746	0.646778	noncoding		1699	chr9	-	64561354	64563052	intergenic		1.04524
		uc007rlm.1	0.64756	noncoding	AK046172	874	chr13	-	94476130	94489130	antisense overlap		1.13703
		ENSMUST00000122346	0.647675	noncoding	Gm11860	1010	chr4	-	17936364	17937374	antisense overlap		1.03809
		AK011166	0.648362	noncoding		317	chr9	+	63928567	63935852	intergenic		-
		ENSMUST00000119395	0.648525	noncoding	Gm5466	1890	chr2	+	181631527	181633417	intergenic		1.09432
		ENSMUST00000122679	0.648994	noncoding	7SK.49	292	chr2	-	127298752	127299044	sense overlap		1.05639
		AK079976	0.649503	noncoding		853	chr7	-	127986077	127986929	antisense overlap		1.06445
		AK017411	0.649538	noncoding		945	chr5	-	65838086	65839031	intergenic		0.99676
		ENSMUST00000146994	0.650656	noncoding	Gm15966	204	chr16	-	91320921	91325985	intergenic		0.950219
		uc007pfa.1	0.65092	noncoding	EG382639	1488	chr12	+	113919470	113920958	sense overlap		1.05183
		ENSMUST00000138672	0.651268	noncoding	4933427I22Rik	393	chr4	-	139482597	139488989	intergenic		-
		ENSMUST00000101625	0.651802	noncoding	Gm9144	1265	chr12	+	7866632	7868011	intergenic		1.02247
		ENSMUST00000125921	0.652265	noncoding	E130218I03Rik	666	chr4	+	133799690	133801227	antisense overlap		1.08141
		uc.335+	0.65349	noncoding	uc.335	214	chr6	+	138328076	138328290	antisense overlap		0.946262
		ENSMUST00000119062	0.65356	noncoding	Defa-ps6	282	chr8	+	22365084	22365926	intergenic		-
		AK012899	0.653838	noncoding		1431	chr3	-	23703256	23838399	intergenic		0.944178
		BY394568	0.653913	noncoding	mouselincRNA0333	403	chr12	-	81730132	81730305	intergenic		0.997178
		AK076251	0.65404	noncoding		3078	chr11	+	63698194	63701270	antisense overlap		1.05939
		AK042183	0.654179	noncoding		2885	chr14	+	79124644	79127528	antisense overlap		1.02851
		AK019920	0.654305	noncoding		1509	chr17	+	8804232	8805741	intergenic		0.925773
		ENSMUST00000158904	0.654497	noncoding	7SK.320	308	chr18	+	32453003	32453311	intergenic		-
		ENSMUST00000129065	0.655115	noncoding	E130006D01Rik	729	chr5	-	112163322	112190745	intergenic		-
		ENSMUST00000118911	0.655326	noncoding	Gm11687	886	chr2	-	143968223	143969109	intergenic		0.992199
		MM9LINCRNAEXON11225+	0.655333	noncoding	mouselincRNA0717	225	chr17	+	66810959	66811184	intergenic		1.04711
		ENSMUST00000117896	0.655488	noncoding	Gm7910	837	chr1	+	31792900	31793737	intergenic		1.29572
		MM9LINCRNAEXON11530-	0.655596	noncoding	mouselincRNA0380	116	chr13	-	28537580	28537696	intergenic		0.992199
		ENSMUST00000120012	0.656329	noncoding	Gm14516	252	chrX	-	15956521	15956773	intergenic		0.996895
		NR_003517	0.656421	noncoding	Pisd-ps1	2858	chr11	+	3024023	3031947	antisense overlap		1.08576
		AK156124	0.658464	noncoding		1723	chr6	-	50015678	50017455	intergenic		0.922989
		MM9LINCRNAEXON12056+	0.659418	noncoding	mouselincRNA0073	733	chr1	+	107884102	107884835	intergenic		0.953088
		uc007wwf.1	0.659837	noncoding	AK015615	1168	chr15	+	81021206	81023185	bidirectional		0.923559
		ENSMUST00000134971	0.659841	noncoding	Gm12853	442	chr4	-	118305451	118308667	intergenic		0.950942
		MM9LINCRNAEXON10264-	0.661953	noncoding	mouselincRNA1492	76	chr8	-	122964799	122964875	intergenic		1.04308
		ENSMUST00000139479	0.662103	noncoding	Gm13175	466	chr2	-	4379479	4387716	antisense overlap		-
		MM9LINCRNAEXON11378-	0.662125	noncoding		106	chr15	-	85536734	85536840	intergenic		-
		ENSMUST00000169477	0.662199	noncoding	Gm15590	919	chr17	-	6131694	6132613	antisense overlap		1.00925
		uc008vgl.1	0.662286	noncoding	A330049M08Rik	1495	chr4	-	134925824	134954136	sense overlap		0.954553
		ENSMUST00000157498	0.662446	noncoding	7SK.137	279	chr5	+	133277547	133277826	intergenic		-
		NR_027838	0.664425	noncoding	Atp2a2	5763	chr5	-	122903521	122952234	sense overlap		1.01238
		AK145412	0.664963	noncoding		1569	chr1	-	153117271	153119587	intergenic		0.971287
		NR_003946	0.665098	noncoding	Hyi	871	chr4	+	118032618	118035349	sense overlap		0.99458
		ENSMUST00000079261	0.665322	noncoding	Gm10420	950	chr6	+	122645989	122646939	intergenic		0.993512
		ENSMUST00000117387	0.665535	noncoding	Gm12188	310	chr11	-	48901735	48902045	antisense overlap		1.0381
		uc008umx.1	0.665643	noncoding	Krc	557	chr4	+	119406388	119544877	sense overlap		1.14475
		ENSMUST00000150181	0.666109	noncoding	Gm14041	276	chr2	-	129390782	129391804	intergenic		0.950909
		ENSMUST00000134006	0.666282	noncoding	Gm15606	390	chr9	+	28005471	28006829	sense overlap		0.951896
		MM9LINCRNAEXON10107+	0.666719	noncoding		654	chr9	+	44099311	44099965	intergenic		-
		ENSMUST00000117559	0.667564	noncoding	Gm13215	472	chr4	-	131704327	131704799	intergenic		1.00492
		ENSMUST00000132553	0.669075	noncoding	Gm11934	1536	chr4	-	33390543	33397112	bidirectional		-
		AK016092	0.669694	noncoding		1211	chr10	-	70947056	70948266	intergenic		1.02993
		AK041227	0.669979	noncoding		302	chr16	+	4003933	4004233	intergenic		-
		ENSMUST00000151902	0.670574	noncoding	Gm4755	2647	chr12	-	8771706	8777987	bidirectional		1.057
		ENSMUST00000117481	0.67097	noncoding	Gm13243	565	chr4	+	145364621	145365186	intergenic		-
		AK043333	0.671601	noncoding		3263	chr13	-	108951021	108954279	antisense overlap		1.10702
		MM9LINCRNAEXON10826-	0.671728	noncoding	mouselincRNA0984	1438	chr3	-	41214830	41216268	intergenic		0.860148
		uc.169-	0.672122	noncoding	uc.169	204	chr13	+	78337352	78337556	antisense overlap		0.88345
		uc008sfo.1	0.672123	noncoding	AK076922	1172	chr4	-	33116791	33118298	bidirectional		1.01513
		ENSMUST00000117678	0.672958	noncoding	Gm12857	592	chr4	+	118194622	118195214	intergenic		1.00145
		BY618597	0.674747	noncoding	mouselincRNA1473	382	chr8	+	86718451	86718832	intergenic		0.921699
		ENSMUST00000118699	0.674759	noncoding	Gm13758	743	chr2	+	88412208	88419901	intergenic		1.40737
		ENSMUST00000162135	0.674856	noncoding	Gm15796	204	chr5	+	38898701	38898905	intergenic		0.995879
		AK045528	0.675011	noncoding		3430	chr5	+	72528504	72531934	intergenic		1.01334
		uc007dan.1	0.676507	noncoding	AK044033	776	chr1	-	155697746	155747338	sense overlap		0.981684
		uc007dan.1	0.676507	noncoding	AK044033	776	chr1	-	155697746	155747338	antisense overlap		0.981684
		AK005901	0.676677	noncoding		1379	chr1	+	122332381	122335034	intergenic		1.33996
		AK138109	0.678322	noncoding		1627	chr5	-	66244570	66246197	intergenic		1.08376
		ENSMUST00000052897	0.679147	noncoding	Gm9844	476	chr7	+	25647220	25647696	intergenic		1.08059
		AK048337	0.679319	noncoding		2771	chr12	-	113585499	113588278	intergenic		0.962176
		MM9LINCRNAEXON11749-	0.679477	noncoding	mouselincRNA0230	86	chr11	-	6799290	6799376	intergenic		-
		ENSMUST00000157400	0.679483	noncoding	RNaseP_nuc.5	290	chr8	-	3803068	3803358	intergenic		1.06794
		uc007lnp.1	0.680383	noncoding	Plekhh3	1481	chr11	-	101023992	101027005	sense overlap		1.11195
		AK086222	0.680747	noncoding		2462	chr1	-	16541151	16543613	intergenic		0.960053
		AK011653	0.681101	noncoding		1465	chr16	-	93883239	93884706	antisense overlap		1.09227
		BC041676	0.68124	noncoding		1406	chr2	+	125557901	125559232	intergenic		1.07345
		MM9LINCRNAEXON10963+	0.681517	noncoding		445	chr2	+	74542360	74542805	intergenic		1.08411
		ENSMUST00000119875	0.682094	noncoding	Gm13163	336	chr4	-	146568984	146569320	antisense overlap		1.0008
		uc008vlt.1	0.682257	noncoding	2310028O11Rik	458	chr4	-	138659698	138686686	sense overlap		1.10245
		AK029218	0.682336	noncoding		1638	chr12	+	77491164	77492803	intergenic		1.00131
		ENSMUST00000157150	0.682976	noncoding	RNaseP_nuc.3	290	chr3	+	22150295	22150585	intergenic		-
		ENSMUST00000074353	0.683853	noncoding	Rps10-ps1	465	chr3	+	95426199	95426720	intergenic		1.01011
		ENSMUST00000142979	0.6841	noncoding	Gm2709	350	chr1	+	21362750	21363845	intergenic		-
		DV650316	0.685621	noncoding		819	chr8	-	114549035	114552203	intergenic		0.951363
		ENSMUST00000120894	0.686066	noncoding	Gm13117	691	chr4	-	153417841	153418532	intergenic		1.05572
		ENSMUST00000080671	0.686285	noncoding	Gm14173	291	chr2	-	156236615	156236910	intergenic		0.993308
		MM9LINCRNAEXON11393+	0.687059	noncoding		112	chr15	+	102747210	102747322	intergenic		0.923424
		uc.121-	0.687162	noncoding	uc.121	293	chr16	+	43122450	43122743	intergenic		0.852356
		ENSMUST00000148102	0.687233	noncoding	Gm3362	466	chr15	-	37873081	37873547	sense overlap		1.00459
		ENSMUST00000136364	0.687363	noncoding	4930500J02Rik	677	chr2	+	104399335	104408210	intergenic		0.966625
		BB709579	0.687583	noncoding	humanlincRNA2108	412	chr6	+	30108908	30109321	intergenic		0.970435
		uc008omf.1	0.687653	noncoding	AK082896	2984	chr2	+	181118954	181122299	intergenic		0.99512
		ENSMUST00000136794	0.688587	noncoding	Gm14092	617	chr2	-	145376387	145380718	sense overlap		0.995306
		ENSMUST00000136794	0.688587	noncoding	Gm14092	617	chr2	-	145376387	145380718	antisense overlap		0.995306
		uc007dkr.1	0.688632	noncoding	BC056189	934	chr1	-	168904153	168929859	intergenic		0.921241
		AK036570	0.688698	noncoding		3134	chr3	-	127039311	127201919	intergenic		0.941655
		ENSMUST00000138675	0.688932	noncoding	4930483J18Rik	881	chr15	+	81021203	81023193	bidirectional		0.923559
		MM9LINCRNAEXON11998-	0.688944	noncoding	mouselincRNA0017	184	chr1	-	42717712	42717896	intergenic		1.04685
		ENSMUST00000150694	0.688997	noncoding	Gm12018	3375	chr11	+	17995988	18003387	intergenic		-
		uc009hcy.1	0.689333	noncoding	Siglech	888	chr7	+	63023547	63027952	sense overlap		0.96939
		AK078274	0.689574	noncoding		1071	chr9	+	95307897	95308967	bidirectional		0.96523
		NR_015571	0.690392	noncoding	4930471G03Rik	669	chr18	+	36265856	36269608	antisense overlap		1.07206
		uc.254+	0.690606	noncoding	uc.254	279	chr4	+	90694612	90694891	intergenic		1.12666
		ENSMUST00000130122	0.691146	noncoding	Gm14031	336	chr14	+	54358049	54358512	intergenic		-
		ENSMUST00000097166	0.691206	noncoding	Gm6419	432	chr10	-	74325732	74326164	intergenic		0.99303
		ENSMUST00000117339	0.691774	noncoding	Gm12626	1983	chr11	-	60444548	60446531	intergenic		1.0898
		ENSMUST00000119288	0.691979	noncoding	Gm12345	898	chr11	+	76963129	76964027	antisense overlap		1.20376
		uc009njk.1	0.692215	noncoding	AK038784	1159	chr8	-	112385624	112392355	bidirectional		0.943148
		MM9LINCRNAEXON11084-	0.692242	noncoding	mouselincRNA0819	88	chr19	-	23080608	23080696	intergenic		0.965973
		ENSMUST00000152118	0.692512	noncoding	C130021I20Rik	745	chr2	+	33496712	33498113	bidirectional		0.953962
		MM9LINCRNAEXON10006-	0.693731	noncoding	mouselincRNA1608	114	chrX	-	18814966	18815080	intergenic		-
		AK138352	0.693951	noncoding		2840	chrX	-	8423266	8442120	antisense overlap		0.995461
		ENSMUST00000158050	0.693997	noncoding	RNaseP_nuc.11	327	chr6	-	69276837	69277164	intergenic		0.928254
		ENSMUST00000121068	0.695477	noncoding	Gm9218	2694	chrX	+	105641727	105644607	intergenic		0.969047
		NR_027885	0.695653	noncoding	Vaultrc5	345	chr18	+	36961416	36961761	intergenic		1.00547
		humanlincRNA1526-	0.696386	noncoding	humanlincRNA1526	12245	chr5	+	42291848	42304093	intergenic		-
		MM9LINCRNAEXON11380-	0.696437	noncoding		92	chr15	-	85542428	85542520	intergenic		1.01941
		uc008uqq.1	0.696441	noncoding	AK132134	980	chr4	-	124126868	124163202	intergenic		-
		AK086693	0.696828	noncoding		1770	chrX	+	55909546	55911311	intergenic		0.938229
		uc009bli.1	0.696853	noncoding	AK163747	2568	chr6	-	39086620	39089188	sense overlap		0.997518
		ENSMUST00000121786	0.697335	noncoding	Gm14690	375	chrX	+	64420186	64420561	intergenic		-
		uc009olz.1	0.697565	noncoding	Yipf2	1885	chr9	-	21393125	21397258	sense overlap		-
		uc009olz.1	0.697565	noncoding	Yipf2	1885	chr9	-	21393125	21397258	antisense overlap		-
		ENSMUST00000120313	0.697648	noncoding	Gm5384	463	chrX	+	19470782	19471245	intergenic		1.00185
		ENSMUST00000122071	0.697796	noncoding	Gm13149	339	chr4	-	146322268	146322607	antisense overlap		0.999004
		ENSMUST00000161382	0.698359	noncoding	Gm16573	285	chr14	-	57236350	57239350	antisense overlap		0.923002
		ENSMUST00000123899	0.699742	noncoding	Gm12679	636	chr4	-	44983447	44991191	intergenic		0.93325
